# Supplementary material for: The broad role of Nkx3.2 in the development of the zebrafish axial skeleton
Source: PLoS One. 2021 Aug 19;16(8):e0255953. doi: 10.1371/journal.pone.0255953 (PMC8376051; doi:10.1371/journal.pone.0255953)
Supplement: S1 Data — (CSV) [file pone.0255953.s007.csv]

dpf	Genotype	ID No.	Length (mm)
30	WT	30.1	6.86675
30	WT	30.2	7.15225
30	WT	30.3	7.235
30	WT	31.1	7.499
30	WT	31.2	7.431
30	Mut	32.1	9.7495
30	Mut	32.2	8.06975
30	Mut	32.3	10.484
30	Mut	33.1	8.52275
30	Mut	33.2	8.9765
60	WT	25	17.66875
60	WT	26	14.96775
60	WT	27	11.4295
60	WT	28	14.0045
60	WT	29	15.516
60	Mut	20	8.522
60	Mut	21	6.978
60	Mut	22	9.8585
60	Mut	23	12.953
60	Mut	24	10.3115
90	WT	9	22.345
90	WT	10	24.15475
90	WT	11	22.4355
90	WT	12	22.51225
90	WT	13	22.00475
90	Mut	14	19.188
90	Mut	15	27.69175
90	Mut	16	11.45825
90	Mut	17	22.771
90	Mut	18	18.027
90	Mut	19	19.58325
